# Supplementary material for: Targeting TOR and SnRK1 Genes in Rice with CRISPR/Cas9
Source: Plants (Basel). 2022 May 30;11(11):1453. doi: 10.3390/plants11111453 (PMC9183148; doi:10.3390/plants11111453)
Supplement: Supplementary file 1 [file plants-11-01453-s001.zip]

Archive with 1 entries (1 files):
- plants-1724489-supplementary.pdf
